# Supplementary material for: Evaluation of Library Preparation Workflows and Applications to Different Sample Types Using the PowerSeq® 46GY System with Massively Parallel Sequencing
Source: Genes (Basel). 2023 Apr 26;14(5):977. doi: 10.3390/genes14050977 (PMC10218485; doi:10.3390/genes14050977)
Supplement: Supplementary file 1 [file genes-14-00977-s001.zip]

Archive with 1 entries (1 files):
- genes-2332188-supplementary.xlsx
