# Supplementary material for: Evaluation of Library Preparation Workflows and Applications to Different Sample Types Using the PowerSeq® 46GY System with Massively Parallel Sequencing
Source: Genes (Basel). 2023 Apr 26;14(5):977. doi: 10.3390/genes14050977 (PMC10218485; doi:10.3390/genes14050977)
Supplement: Supplementary file 1 [file genes-14-00977-s001.zip › genes-2332188-supplementary.xlsx]

## Sheet: Supplemental Table 1
	Supplemental Table 1: Information regarding bone and hair samples used in Part 4 of this study
	Sample Name	Sample Type	Sample Information	Sex	Age of Sample	QF Trio SA Conc. (ng/µL)	DI
	B1	Bone	Right Femur	Male	< 4 months	11.846	0.835774
	B9	Bone	Right Femur	Female	4 years	0.514825	2.57239
	B11	Bone	Right Femur	Male	4 years	0.749992	1.63754
	B12	Bone	Right Femur	Female	< 4 months	1.67727	1.04858
	B55	Bone	Right Femur	Male	3 years	1.4489	1.78756
	B57	Bone	Right Femur	Female	< 4 months	42.1615	0.781233
	HK	Hair	Head	Female	< 6 months	0.0491297	0.831451
	HM	Hair	Head	Male	< 6 months	0.0484172	1.56988
	HP	Hair	Head	Male	< 6 months	0.391352	0.838932
	HQ	Hair	Beard	Male	< 6 months	0.00257155	1.89819

## Sheet: Supplemental Figure 1
	Supplemental Figure 1. Quantification of libraries prepared with the TruSeq library preparation kit using SPBs. Average concentration (nM) on the y-axis for each DNA input (0.063 - 1 ng) amount on the x-axis. Libraries were quantified with three methods: PowerSeq Quant MS System (blue), KAPA Quantification Kit (orange), KAPA Quantification Kit using a fragment size-adjustment workbook (gray).

## Sheet: Supplemental Table 2
	Supplemental Table 2: TruSeq Library Prep using SPBs; all data and averages
	Sample Name	Total DNA Input	Quantification value per method (nM)
			PowerSeq	KAPA	KAPA Size-Adjusted
	1MA	1 ng	161.988	548.626	718.65
	1MB		207.856	1151.4	1529.63
	1FA		111.081	99.2678	131.93
	1FB		272.056	223.019	296.22
	Average		188.245	505.578	669.108
	2MA	0.5 ng	119.675	415.902	552.74
	2MB		100.365	413.212	548.8
	2FA		88.9578	95.3372	126.67
	2FB		36.4717	126.053	167.43
	Average		86.3671	262.626	348.91
	3MA	0.25 ng	11.9048	50.461	67.05
	3MB		49.8603	187.06	248.62
	3FA		67.1092	123.612	164.27
	3FB		81.147	20.0232	26.6
	Average		52.5053	95.2892	126.635
	4MA	0.125 ng	28.4363	79.5046	105.31
	4MB		28.2729	106.351	141.35
	4FA		53.9183	64.0837	85.18
	4FB		103.681	19.1001	25.37
	Average		53.5772	67.26	89.3025
	5MA	0.063 ng	16.9845	41.5325	55.2
	5MB		15.0472	54.1532	71.96
	5FA		49.376	29.1188	38.7
	5FB		55.2285	48.4716	64.41
	Average		34.1591	43.319	57.5675
	M=MALE
	F=FEMALE
	A = REPLICATE 1
	B = REPLICATE 2

## Sheet: Supplemental Figure 2
	Supplemental Figure 2. Average heterozygote balance on the y-axis for each DNA input (0.063 - 1 ng) amount on the x-axis for each library preparation/purification method: TruSeq library preparation with SPBs (blue), KAPA library prepartion with KPBs (orange), and TruSeq library preparation with AMPure beads (gray). Error bars = SEM.

## Sheet: Supplemental Figure 3
	Supplemental Figure 3. Average heterozygote balance (y-axis) per locus (x-axis) for each library preparation/purification method: TruSeq library preparation with SPBs (blue), KAPA library prepartion with KPBs (orange), and TruSeq library preparation with AMPure beads (gray). KAPA (orange) is missing data at D16S539 and D22S1045 meaning there was no average heterozygote balance due to dropout of l…

## Sheet: Supplemental Figure 4
	Supplemental Figure 4. Average concentration (nM) on the y-axis for each DNA input (0.063 - 1 ng) amount on the x-axis. These results represent the final quantified libraries prepared with the KAPA library preparation kit using KPBs. Libraries were quantified with three methods: PowerSeq Quant MS System (blue), KAPA Quantification Kit (orange), KAPA Quantification Kit using a fragment size-adjust…

## Sheet: Supplemental Table 3
	Supplemental Table 3: KAPA Library Prep using KPBs; all data and averages
	Sample Name	DNA Input (ng)	Quantification value per method (nM)
			PowerSeq	KAPA	KAPA Size-Adjusted
	1MA	1	5.97203	24.7733	32.92
	1MB		7.53597	30.2254	40.15
	1FA		5.8832	11.7597	15.62
	1FB		5.35839	7.76497	10.32
	Average		6.1874	18.6308	24.7525
	2MA	0.5	9.7046	39.8747	53
	2MB		13.3523	58.7899	78.11
	2FA		4.00097	16.237	21.58
	2FB		5.66364	1.5906	2.11
	Average		8.18037	29.123	38.7
	3MA	0.25	1.92294	7.51929	9.99
	3MB		4.44702	15.566	20.69
	3FA		3.05242	8.44965	11.23
	3FB		4.20594	1.86059	2.47
	Average		3.40708	8.34888	11.095
	4MA	0.125	0.754688	2.60561	3.46
	4MB		1.16774	4.03424	5.36
	4FA		2.10581	3.93532	5.23
	4FB		3.02355	1.48681	1.98
	Average		1.76295	3.01549	4.0075
	5MA	0.063	0.291574	1.0974	1.46
	5MB		1.4108	5.19744	6.91
	5FA		0.406945	0.906449	1.2
	5FB		0.113318	0.600843	0.8
	Average		0.55566	1.95053	2.5925
	M=MALE
	F=FEMALE
	A = REPLICATE 1
	B = REPLICATE 2

## Sheet: Supplemental Figure 5
	Supplemental Figure 5. Average coverage (y-axis) per locus (x-axis) for KAPA library prepartion with KPBs. This graph demonstrates the variability in amplification and as a result the variability in coverage at each locus. Loci with missing coverage did not amplify or were below threshold/dropped out.

## Sheet: Supplemental Figure 6
	Supplemental Figure 6. Average concentration (nM) on the y-axis for each DNA input (0.063 - 1 ng) amount on the x-axis. These results represent the final quantified libraries prepared with the TruSeq library preparation kit using AMPure XP beads. Libraries were quantified with three methods: PowerSeq Quant MS System (blue), KAPA Quantification Kit (orange), KAPA Quantification Kit using a fragmen…

## Sheet: Supplemental Table 4
	Supplemental Table 4: TruSeq Library Prep using AMPure XP; all data and averages
	Sample Name	DNA Input (ng)	Quantification value per method (nM)
			PowerSeq	KAPA	KAPA Size-Adjusted
	1MA	1	-	-	-
	1MB		148.405	684.554	909.88
	1FA		411.089	2003.89	2660.77
	1FB		380.395	1607.83	2137.11
	Average		313.296	1432.09	1902.59
	2MA	0.5	89.492	366.332	486.23
	2MB		110.257	423.104	562.44
	2FA		97.6641	369.372	490.75
	2FB		173.39	751.533	998.97
	Average		117.701	477.585	634.598
	3MA	0.25	30.6339	145.787	193.72
	3MB		34.2591	153.385	203.9
	3FA		111.905	437.77	581.93
	3FB		82.9975	348.21	462.87
	Average		64.9489	271.288	360.605
	4MA	0.125	20.0612	104.358	138.68
	4MB		16.0049	63.3154	84.17
	4FA		57.169	231.708	308.02
	4FB		35.8875	165.195	219.54
	Average		32.2806	141.144	187.602
	5MA	0.063	9.46394	41.0985	54.64
	5MB		6.29375	32.0191	42.56
	5FA		22.8918	116.555	154.9
	5FB		18.2363	78.7055	104.63
	Average		14.2214	67.0946	89.1825
	M=MALE
	F=FEMALE
	A = REPLICATE 1
	B = REPLICATE 2

[truncated: 3 more sheets: Supplemental Table 5, Supplemental Figure 7, Supplemental Figure 8]
